# Supplementary material for: Metabolic coupling between soil aerobic methanotrophs and denitrifiers in rice paddy fields
Source: Nat Commun. 2024 Apr 24;15:3471. doi: 10.1038/s41467-024-47827-y (PMC11043409; doi:10.1038/s41467-024-47827-y)
Supplement: Supplementary file 4 — Source data [file 41467_2024_47827_MOESM4_ESM.xlsx]

## Sheet: Fig1 and FigS1-S3
ID	Longitude	Latitude	Climate	MAP	MAT	pH	SOC	NO3--N	NH4+-N	MBC	DR	MOA	nirK gene abundance	nirS gene abundance	pmoA gene abundance	NMDS1	NMDS2
1	114.241	29.9056	Subtropical	1577.4	16.8	6.33	2.16799	1.62555	25.1449	833.869	11.9842	8.14222	1.62516e+06	3.60362e+07	1.9013e+08	-0.503551	-0.162969
2	114.241	29.9056	Subtropical	1577.4	16.8	6.62667	2.18415	1.17402	26.0584	653.676	10.0947	5.16469	2.72401e+06	7.22068e+07	1.95173e+08	-0.483453	-0.114493
3	114.235	29.9024	Subtropical	1577.4	16.8	7.01509	2.03853	1.70528	26.5374	233.033	10.4938	24.9402	201708	1.68139e+06	8.40879e+06	1.29206	-1.11795
4	114.233	29.903	Subtropical	1577.4	16.8	7.01509	2.84149	1.72696	24.6408	216.196	24.955	0.755662	167372	4.05026e+06	4.79443e+07	1.51721	-0.767504
5	113.096	30.8298	Subtropical	1179	16.3	6.89	1.19078	0.016899	26.6942	711.293	10.2588	28.8757	321363	5.12978e+07	1.12158e+08	-0.0139109	-0.177655
6	112.157	31.7106	Subtropical	1179	16.3	6.89333	1.72048	0.0473094	27.0522	369.359	16.1063	5.81619	1.43795e+06	4.56085e+07	1.38763e+08	-0.253434	-0.0689208
7	112.157	31.7106	Subtropical	900	15.5	6.80333	1.42973	0.634789	27.2452	781.878	10.0396	8.25191	1.82169e+06	1.11661e+07	8.6871e+07	0.0680392	-0.369572
8	112.157	31.7106	Subtropical	900	15.5	6.83333	1.8282	0.0767606	27.2173	422.856	12.155	4.3622	1.23572e+06	9.58857e+06	3.55307e+07	0.515943	-0.219587
9	112.157	31.7106	Subtropical	900	15.5	6.22333	1.75866	0.0951587	27.5645	463.116	12.7665	8.29481	848325	1.05047e+07	5.96085e+07	0.842689	-0.242543
10	112.157	31.7106	Subtropical	900	15.5	6.31	1.74854	0.13204	27.3563	347.49	13.2657	20.0432	1.38452e+06	1.38388e+07	8.11561e+07	0.817893	-0.298678
11	111.66	30.4543	Subtropical	1041.8	16.5	6.36667	1.83393	0.0910093	27.7978	446.664	17.9045	8.81648	1.17337e+06	1.24269e+07	8.34811e+07	0.484986	-0.380712
12	111.66	30.4543	Subtropical	1041.8	16.5	6.30667	0.778083	0.609401	28.5632	52.4401	4.40193	12.6544	826678	8.313e+06	4.19602e+07	0.619529	-0.460059
13	112.507	30.3416	Subtropical	1200	16.25	6.25667	1.45007	0.0743766	28.0658	200.088	10.535	5.14274	435876	8.90332e+06	7.59073e+07	0.726454	-0.75333
14	112.507	30.3416	Subtropical	1200	16.25	6.29667	1.65464	0.0290262	26.7653	134.963	16.5556	12.1916	959140	6.96722e+06	6.41988e+07	0.559425	-0.635864
15	112.505	30.3467	Subtropical	1200	16.25	7.01509	1.25091	0.043057	26.6491	173.654	12.7995	12.611	1.02135e+06	1.27022e+07	8.63104e+07	0.65187	-0.222413
16	112.505	30.3467	Subtropical	1200	16.25	7.01509	1.78358	0.018057	26.6805	133.88	13.7009	6.68155	1.18516e+06	9.07686e+06	6.66842e+07	0.749161	-0.233732
17	112.505	30.3467	Subtropical	1200	16.25	7.01509	1.84384	0.291475	26.5797	42.4455	8.00231	3.1978	1.27864e+06	1.05124e+07	7.40299e+07	1.08416	-0.19043
18	112.736	30.4442	Subtropical	1137.5	16.6	6.63667	1.43278	0.74731	25.9517	459.552	10.8191	1.95144	5.58995e+06	2.14552e+07	2.41219e+08	-0.524223	-0.0840159
19	112.736	30.4442	Subtropical	1137.5	16.6	6.59333	1.43278	0.687363	25.7241	315.552	12.2081	38.8065	5.05802e+06	4.11559e+07	2.91224e+08	-0.351834	-0.0985689
20	112.736	30.4442	Subtropical	1137.5	16.6	6.73667	1.43278	0.586309	25.0217	271.493	5.09051	20.9378	6.27722e+06	4.3076e+07	2.88042e+08	-0.405633	-0.147906
21	112.684	30.3727	Subtropical	1137.5	16.6	6.76667	1.63627	0.630363	26.1621	972.278	16.3065	3.20612	3.09147e+06	1.47998e+07	1.28325e+08	-0.271116	0.00543399
22	112.684	30.3727	Subtropical	1137.5	16.6	6.81333	1.86424	0.0709416	26.0218	462.816	8.97615	3.48503	2.08016e+06	1.89638e+06	1.11933e+08	-0.171691	-0.0221904
23	112.684	30.3727	Subtropical	1137.5	16.6	6.62333	1.76335	0.38385	26.6312	573.198	7.65909	4.72226	1.72381e+06	1.00619e+07	1.2564e+08	-0.0673311	-0.126198
24	112.684	30.3727	Subtropical	1137.5	16.6	7	1.55964	0.202147	27.9311	466.145	4.89227	5.22245	2.21598e+06	2.63805e+07	2.80531e+07	-0.49427	-0.084499
25	112.684	30.3727	Subtropical	1137.5	16.6	6.93	1.69436	0.0851432	26.634	325.635	11.3953	6.31873	914452	502624	1.49811e+07	0.0189205	-0.231444
26	113.388	29.7885	Subtropical	1195.8	16.6	7.17333	0.8418	0.420386	27.8102	94.5288	4.94941	5.66823	1.62818e+06	1.3079e+06	2.78376e+07	-1.03817	0.143622
27	113.388	29.7885	Subtropical	1196.8	16.6	7.22	1.10722	0.489842	27.4185	59.6796	9.25386	3.97737	3.44001e+06	2.03474e+06	6.50912e+07	-0.986224	0.149333
28	113.388	29.7885	Subtropical	1198.8	16.6	6.85	1.55964	0.199705	27.7228	235.437	6.64504	18.7138	1.83109e+06	1.05701e+06	1.24211e+07	-0.515026	0.776902
29	113.388	29.7885	Subtropical	1199.8	16.6	6.98667	1.17157	0.237003	27.6631	87.6103	5.65528	2.96924	571081	443014	2.35296e+07	-0.563983	0.690302
30	113.388	29.7909	Subtropical	1201.8	16.6	7.03	1.75921	0.516604	27.9512	375.242	6.13261	8.70036	3.83276e+06	2.9336e+06	1.44422e+08	-0.682294	0.307194
31	113.388	29.7909	Subtropical	1202.8	16.6	7.03	1.5281	0.236756	25.8159	1033.48	4.53735	10.8198	248454	1.04293e+06	3.6358e+07	-0.724882	0.256551
32	113.388	29.7909	Subtropical	1203.8	16.6	7.1	1.7405	0.276424	27.2758	333.189	4.61617	2.30611	2.28181e+06	1.53738e+06	1.17703e+08	-0.8965	0.336584
33	112.98	29.9067	Subtropical	1200	16.25	7	1.43278	1.69815	23.3081	1248.74	41.8988	7.81223	2.38009e+06	1.40778e+06	9.0558e+07	-0.627208	0.297877
34	112.98	29.9067	Subtropical	1200	16.25	6.95	1.4179	0.353147	27.3909	357.349	4.03302	15.9182	1.04331e+06	318533	1.91004e+07	0.127555	0.0487676
35	112.98	29.9067	Subtropical	1200	16.25	6.68	2.16817	1.39384	24.2238	742.214	5.36787	18.4575	1.11053e+06	1.71048e+07	2.22571e+07	0.0219993	0.132962
36	112.98	29.9067	Subtropical	1200	16.25	6.67	2.50358	0.943625	25.2709	912.447	5.2482	3.7927	2.00375e+06	1.11939e+06	4.19414e+07	0.118459	0.165086
37	115.317	30.4427	Subtropical	1350	16.9	6.21333	1.43169	0.284203	26.7478	325.789	10.6525	14.3871	266085	3.55929e+07	1.00655e+07	1.71838	1.03501
38	115.317	30.4427	Subtropical	1350	16.9	5.52333	1.35341	0.144273	27.2063	164.522	8.79754	19.2458	882269	524173	3.22948e+07	1.78239	0.791537
39	115.317	30.4427	Subtropical	1350	16.9	5.74333	1.17762	0.0770508	27.4798	256.881	8.07992	28.6427	695078	224787	1.11935e+07	1.42414	0.842525
40	115.317	30.4427	Subtropical	1350	16.9	7.01509	1.71892	0.0897296	26.5286	283.331	14.4656	10.1751	244762	191591	9.6821e+06	1.31782	0.675009
41	115.317	30.4427	Subtropical	1350	16.9	7.01509	1.50982	0.124586	27.6543	211.397	14.116	14.1816	298142	169160	1.12969e+07	1.69988	1.29894
42	118.02	31.3581	Subtropical	1170.5	15.8	6.40667	1.62793	1.47139	27.4734	368.483	4.10681	14.8723	2.27798e+06	2.48563e+06	4.1502e+07	-0.11812	0.735871
43	118.02	31.3581	Subtropical	1170.5	15.8	6.89667	1.3215	0.170455	26.6786	365.947	12.6416	4.97138	1.25049e+06	1.69214e+07	3.30014e+07	-0.0949377	1.13411
44	116.287	31.1387	Subtropical	1366	15.3	5.83333	2.02504	0.0391432	26.0211	1009.64	12.3087	15.5635	3.82005e+06	1.68457e+07	4.37587e+07	1.51185	0.501344
45	116.287	31.1387	Subtropical	1366	15.3	7.01509	1.46365	0.183328	26.7552	681.239	2.61991	6.47226	2.47643e+06	9.20124e+06	3.31424e+07	1.22637	0.494687
46	112.452	29.2333	Subtropical	1237.7	16.6	7.22	1.14063	1.00074	28.0026	286.076	8.86165	2.97827	659206	1.24485e+07	1.92077e+07	-0.784036	0.931368
47	112.452	29.2333	Subtropical	1237.7	16.6	7.13667	1.55964	0.0763454	28.3582	182.567	5.75757	6.96831	279318	4.15958e+06	2.40449e+07	-0.319722	1.12876
48	112.452	29.2333	Subtropical	1237.7	16.6	7.16333	1.89917	0.18543	27.2029	292.198	16.8216	16.6964	1.02909e+06	2.38153e+07	2.15039e+07	-0.658506	0.493586
49	112.849	29.5056	Subtropical	1443.45	17.15	7.39667	1.19412	0.38056	27.9965	86.3822	3.98139	4.38301	848088	2.46131e+07	2.2084e+07	-0.910238	1.47646
50	112.849	29.5056	Subtropical	1443.45	17.15	7.31333	1.49541	0.233089	25.5215	1258.33	6.1987	15.7445	3.34523e+06	2.25501e+06	1.38033e+08	-0.499682	0.455324
51	112.849	29.5056	Subtropical	1443.45	17.15	7.29	1.88081	0.463416	27.9135	266.138	8.0614	13.1488	2.58941e+06	5.04287e+07	7.58285e+07	-0.474246	0.460893
52	112.849	29.5056	Subtropical	1443.45	17.15	7.33667	1.69963	0.377461	25.1177	989.733	12.9353	5.59812	1.55253e+06	4.99592e+07	6.51853e+07	-0.462611	0.34862
53	118.549	33.108	Subtropical	972	15.3	7.3	1.06035	0.00247732	25.9136	238.172	4.1416	8.10591	969632	1.07676e+07	1.88567e+07	-0.38589	0.327098
54	118.549	33.108	Subtropical	972	15.3	7.28333	1.27655	0.1075	25.297	662.52	23.3451	6.30127	1.16437e+06	2.40455e+07	5.04852e+07	-0.311472	0.408859
55	118.549	33.108	Subtropical	972	15.3	7.28333	1.46023	0.0953307	26.2412	590.354	123.765	3.58599	688624	1.21625e+07	3.24586e+07	-0.210397	0.83952
56	120.842	31.6327	Subtropical	1571.8	17.6	6.82	1.92379	1.12607	26.4469	280.671	7.22301	1.83239	644018	5.68264e+06	2.63401e+07	0.309514	0.205387
57	120.842	31.6327	Subtropical	1571.8	17.6	6.62667	1.95304	0.109577	25.8681	247.642	164.481	0.818136	920047	4.91888e+06	8.1692e+06	0.541449	0.443459
58	120.842	31.6327	Subtropical	1571.8	17.6	6.76333	1.98719	0.252269	26.4439	533.872	57.5164	24.9547	1.09122e+06	1.13732e+07	4.73427e+07	0.376059	0.393911
59	112.979	29.9078	Subtropical	1200	16.25	6.73792	1.43278	0	21.859	643.811	12.6164	5.4536	1.24087e+06	4.9953e+07	8.34906e+07	-0.510637	-0.296331
60	112.992	29.9053	Subtropical	1200	16.25	6.85	1.30187	0	26.9592	1325.19	5.60403	2.67783	2.56843e+06	4.91513e+07	6.81596e+07	-0.688763	-0.0846354
61	112.991	29.8969	Subtropical	1200	16.25	6.86	1.43301	0.825573	19.0327	120.088	6.81397	6.69282	1.23814e+06	1.74286e+07	3.12468e+07	-0.542922	-0.775944
62	112.983	29.8948	Subtropical	1200	16.25	7.35	1.31532	0.250563	12.6304	101.302	4.37716	9.83997	1.10461e+06	4.46412e+07	8.46775e+07	-0.824838	-0.595042
63	112.983	29.8961	Subtropical	1200	16.25	7.46	1.31687	1.16496	11.2842	233.866	4.80757	16.7139	1.51537e+06	3.86627e+07	7.84262e+07	-1.00805	-0.757237
64	112.702	30.3954	Subtropical	1137.5	16.6	7.33	1.31197	1.36351	26.9592	593.37	10.1314	1.17869	904079	2.87027e+07	7.14081e+07	0.0891627	-0.661703
65	112.702	30.3954	Subtropical	1137.5	16.6	7.34	1.27545	0	26.9592	406.408	3.97362	1.32705	3.16369e+06	2.52935e+07	4.07086e+07	-0.00912146	-0.766038
66	112.702	30.3954	Subtropical	1137.5	16.6	7.25	1.36111	0.640247	26.9592	406.254	4.4161	0.9708	2.2336e+06	2.86883e+07	1.04529e+08	0.0166592	-0.724318
67	112.723	30.1962	Subtropical	1137.5	16.6	7.39	1.55964	0.0910053	3.68407	250.951	3.31989	1.71788	1.82019e+06	1.41033e+07	2.9079e+07	-0.409379	-0.235506
68	112.723	30.1962	Subtropical	1137.5	16.6	7.16	1.04264	0	8.64409	185.178	3.60585	0.310713	852469	1.48194e+07	3.35188e+07	-0.848049	-0.170607
69	112.722	30.1858	Subtropical	1137.5	16.6	7.08	1.25479	0.41222	28.0334	207.479	52.1676	31.9353	560785	1.52966e+07	5.75053e+07	0.676938	-0.693626
70	112.725	30.1958	Subtropical	1137.5	16.6	7.69	1.14987	0	5.64414	385.881	27.0573	0.933723	861460	4.06764e+07	6.74179e+07	-0.32378	-0.41611
71	112.725	30.1958	Subtropical	1137.5	16.6	7.29	1.27372	0	12.5816	349.758	10.8572	12.6264	1.8163e+06	3.32577e+07	8.11158e+07	-0.139191	-0.466213
72	112.723	30.1936	Subtropical	1137.5	16.6	6.92	1.26455	0.33731	8.01485	539.711	4.2873	18.0195	2.61201e+06	2.39e+07	6.81005e+07	-0.139159	-0.375519
73	112.723	30.1936	Subtropical	1137.5	16.6	7.3	1.32614	1.45087	13.8821	1389.53	2.05966	15.3393	1.07239e+06	3.18104e+07	1.00936e+08	-0.062395	-0.503714
74	112.723	30.1936	Subtropical	1137.5	16.6	7	1.32595	0.749724	14.5272	731.002	3.3093	16.3547	508585	4.62837e+07	6.77919e+07	-0.182506	-0.455142
75	112.702	30.3954	Subtropical	1137.5	16.6	7.34	1.00363	0	26.9592	422.923	27.467	11.4404	2.69199e+06	1.40792e+07	4.62103e+07	-0.78288	-0.0651927
76	112.702	30.3954	Subtropical	1137.5	16.6	7.5	0.856065	0	26.9592	285.614	11.5025	9.38506	914943	2.25104e+07	3.80465e+07	-0.736367	-0.154868
77	112.682	30.3738	Subtropical	1137.5	16.6	6.34	1.39071	0	13.2173	904.527	2.99419	10.5326	1.88666e+06	2.27108e+07	5.8456e+07	-0.100084	-0.378616
78	112.682	30.3738	Subtropical	1137.5	16.6	7.44	1.37682	0	25.305	625.189	3.66833	3.42124	3.62369e+06	1.77523e+07	8.70977e+07	-0.0447711	-0.435191
79	112.692	30.3749	Subtropical	1137.5	16.6	7.33	1.3471	0	21.126	141.232	28.5103	6.23626	3.32367e+06	2.91425e+07	3.48997e+07	-0.3855	-0.395023
80	112.692	30.3749	Subtropical	1137.5	16.6	7.29	1.35227	0	23.5738	209.751	5.055	3.75215	5.35291e+06	1.34649e+07	3.66093e+07	-0.107983	-0.390074
81	112.689	30.3747	Subtropical	1137.5	16.6	7.29	1.3336	0	13.165	159.036	2.66051	7.88577	742229	2.55852e+07	8.39135e+07	0.141315	-0.437476
82	112.689	30.3747	Subtropical	1137.5	16.6	6.76	1.37692	0	19.8024	230.678	47.3841	14.3323	1.36653e+06	1.558e+07	4.16033e+07	0.137342	-0.589429
83	112.689	30.3747	Subtropical	1137.5	16.6	7.24	1.38188	0	32.4035	619.359	2.74477	4.72219	2.04648e+06	2.17e+07	3.60405e+07	-0.293181	-0.61565
84	112.684	30.3744	Subtropical	1137.5	16.6	7.27	1.37747	0	12.0058	824.321	2.37178	5.25919	1.35778e+06	4.04141e+07	3.6974e+07	-0.635974	-0.245464
85	112.684	30.3744	Subtropical	1137.5	16.6	7.43	1.37766	0	5.05992	778.459	111.138	4.35858	647840	5.70886e+07	9.93586e+07	-0.476567	-0.23403
86	112.684	30.3744	Subtropical	1137.5	16.6	6.92	1.28827	0	9.27999	694.413	16.2414	8.33207	1.93605e+06	8.41926e+06	2.99336e+07	0.0721679	-0.570477
87	116.581	30.6328	Subtropical	1402	17.1667	4.63667	4.08955	41.1326	2.58437	1372.06	1.34274	1.35	2.79038e+06	4.59392e+07	9.66577e+06	-1.86415	0.0140294
88	119.164	30.4893	Subtropical	1473.7	16.55	5.52	3.32444	156.327	3.28608	417.522	60.4525	2.15	8.78132e+06	1.02595e+08	3.24583e+07	-0.708443	-0.00783725
89	130.592	45.7567	Temperate	536	5.16667	6.62667	4.8877	29.5457	8.30212	188.217	4.51851	2.29	2.93589e+07	4.09833e+08	1.23855e+08	0.060017	0.403855
90	104.415	29.3938	Subtropical	1104	18.5417	5.28667	3.57577	28.7422	9.75709	182.806	1.25531	7.28	7.49832e+06	7.33262e+07	3.83423e+07	-1.0005	0.165557
91	116.598	29.6456	Subtropical	1405	17.6667	5.42667	1.83827	56.632	2.09233	254.54	1.57135	0.4	4.35788e+06	3.45194e+08	1.53675e+07	-0.60129	0.0733934
92	126.969	46.6552	Temperate	536	2.91667	5.81	3.8784	46.117	3.38954	252.782	15.7318	1.88	4.48056e+06	4.95493e+07	2.17113e+07	-0.385688	0.721581
93	102.741	30.1099	Subtropical	1706	17.0417	5.65333	6.27996	9.31052	25.7773	694.297	5.82757	1.63	3.49488e+07	5.92019e+08	1.46472e+08	-0.524627	-0.371904
94	115.944	30.0719	Subtropical	1398	17.125	4.71333	3.17938	17.4079	20.1326	195.26	4.23446	1.39	2.14219e+06	3.85458e+07	2.24068e+07	-1.18709	-0.405913
95	114.79	24.9129	Subtropical	1447	20.0417	4.79667	2.10712	78.1749	2.33672	159.603	4.26732	1.95	8.16163e+06	7.63419e+07	2.77893e+07	-1.03674	-0.0695531
96	125.027	42.1489	Temperate	493	8.83333	5.45667	5.32533	33.703	1.92152	242.219	4.1769	1.34	8.98716e+06	1.39769e+08	3.71386e+07	-0.446957	0.299935
97	113.917	30.9246	Subtropical	731	17.625	7.01333	3.51412	170.277	3.61375	379.084	10.3473	1.48	1.28816e+07	3.79414e+08	5.52863e+07	0.498909	0.223239
98	111.896	24.5455	Subtropical	1501.7	20.9167	5.29333	6.22159	21.4315	20.1208	764.706	6.96272	2.88	1.31707e+07	1.87399e+08	5.60254e+07	-0.940998	-0.47856
99	108.956	23.7258	Subtropical	1349	21.4583	4.84	4.18366	38.2862	25.7438	480.828	4.82774	1.77	1.12839e+07	9.46292e+07	6.26157e+07	-1.06915	-0.294768
100	120.677	31.5383	Subtropical	1154	17.2917	7.05667	4.37651	121.127	2.12678	545.379	25.7206	1.77	1.69259e+07	3.86025e+08	6.63308e+07	0.449699	0.29965
101	113.588	23.5471	Subtropical	1738	22.75	5.20333	3.76366	39.9477	7.1897	302.672	6.29365	7.27	5.13705e+06	8.42257e+07	3.29187e+07	-1.11403	-0.0416722
102	106.326	26.9932	Subtropical	917	13.75	7.30667	6.2725	279.831	3.30706	426.426	4.85065	2.28	8.46506e+06	4.6071e+08	4.14248e+07	0.566847	0.199232
103	122.812	39.6392	Temperate	616	11.0833	5.28	1.90856	82.5645	2.08691	133.464	37.7302	1.69	7.71136e+06	5.04946e+07	1.69633e+07	-1.33702	0.278448
104	122.071	41.1215	Temperate	570	9.83333	7.43333	2.8135	13.1263	6.17104	140.003	3.33547	3.48	1.20034e+07	1.60358e+08	2.50482e+07	0.31108	0.791795
105	106.952	26.8924	Subtropical	1130	15.875	5.76667	7.62082	179.234	7.12326	727.558	3.76274	2.13	2.83906e+07	3.04641e+08	8.31242e+07	-0.1733	-0.237381
106	109.181	27.6924	Subtropical	1271	17.7917	4.92	3.06268	70.9188	2.01336	461.235	58.1233	1.91	1.44584e+07	2.15494e+08	6.0671e+07	-0.736793	-0.507904
107	112.224	25.9066	Subtropical	1421.4	18.5625	7.24333	3.49364	9.88245	9.38247	201.824	37.9952	1.76	1.36666e+07	3.60309e+08	7.1365e+07	0.432084	0.373174
108	116.554	31.7635	Subtropical	1100	16.3333	5.16333	3.71584	92.8772	9.35147	597.735	1.08924	2.03	1.24121e+07	1.02806e+08	5.51067e+07	-1.08961	-0.101496
109	114.289	26.7498	Subtropical	1504	18.9583	5.02	4.24199	111.88	2.76126	422.871	2.16671	4.96	2.2449e+06	7.32729e+08	6.82481e+07	-1.30479	-0.323766
110	113.166	30.6545	Subtropical	1119	16.9583	7.44333	1.49731	59.7683	2.06639	117.628	1.37808	0.64	1.09786e+06	4.25035e+08	1.64703e+07	0.524554	0.618865
111	107.808	26.5141	Subtropical	1179	16.7	7.21333	4.53173	116.05	2.92419	655.291	1.34394	1.11	4.45636e+06	1.74248e+09	9.41842e+07	0.115665	-0.0627552
112	116.859	28.2004	Subtropical	1861	18.875	4.92667	3.55958	5.38461	22.7012	380.254	3.21373	1.43	3.40654e+06	7.44743e+08	1.03356e+08	-1.22871	-0.411834
113	112.84	26.4145	Subtropical	1493	18.5833	5.65333	6.69446	45.0241	30.4535	686.371	1.12936	1.07	8.18663e+06	1.94427e+09	1.63398e+08	-0.602535	-0.217372
114	112.669	25.6544	Subtropical	1350	18.625	7.35667	4.34556	89.362	8.2494	397.248	64.7609	2.87	6.25547e+06	6.95946e+09	2.55562e+08	0.555804	0.244308
115	107.178	26.5012	Subtropical	1290	15.8583	5.82667	7.55061	245.972	2.87073	1728.44	0.775305	0.92	7.30036e+06	3.06831e+09	1.31208e+08	-0.246236	0.0063393
116	112.535	27.7359	Subtropical	1510	17.8333	6.54333	4.95416	96.5865	30.0571	516.684	2.05677	1.48	6.92157e+06	2.14502e+09	2.068e+08	-0.466247	-0.204159
117	118.464	34.0826	Temperate	1018	15.2917	6.48333	3.83208	77.0923	6.93453	280.284	82.0164	1.8	7.56099e+06	1.18507e+09	1.04087e+08	-0.338237	0.459109
118	113.006	29.4628	Subtropical	1324	17.5833	7.37	4.21203	113.903	16.432	236.464	17.5076	2.33	9.61265e+06	5.00755e+09	2.33542e+08	0.561767	0.293938
119	110.352	19.9896	Tropical	1167	25	5.50667	3.33206	20.3285	9.53682	283.149	1.08504	2.62	3.49409e+06	1.04939e+09	1.22838e+08	-0.908735	-0.381093
120	113.588	24.7947	Subtropical	1566	21.2083	4.77	1.54043	50.8388	1.66884	320.172	10.3689	0.79	2.87635e+06	7.0474e+08	6.15984e+07	-1.25193	-0.0676122
121	111.376	27.7326	Subtropical	1384	17.8	5.21667	3.85578	20.2003	15.6194	346.678	26.4435	2.28	5.14823e+06	1.40398e+09	1.12803e+08	-0.660836	-0.257163
122	108.367	22.8188	Subtropical	938	22.5833	5.42	5.81061	4.4343	14.0337	549.718	1.89037	2.11	1.20768e+07	3.46124e+09	2.48817e+08	-0.398298	-0.177262
123	114.013	30.5361	Subtropical	1256	17.1667	6.33333	4.70139	89.3866	18.978	476.233	1.41497	2.67	1.78176e+07	4.57185e+09	2.74336e+08	-0.055036	0.113593
124	115.169	28.1971	Subtropical	1614	17.875	5.07667	5.11874	172.986	4.89793	627.388	35.5003	1.36	6.1763e+06	2.10836e+09	1.70335e+08	-1.08091	-0.212828
125	118.012	34.3371	Temperate	833	14.875	7.09333	4.09188	98.7981	6.6097	363.013	1.21789	4	9.37034e+06	2.93727e+09	1.7173e+08	0.326242	0.48454
126	120.01	31.6329	Subtropical	1084	16.25	6.25	4.50376	286.957	4.72846	535.035	1.81981	6.99	1.19859e+07	1.52426e+09	1.47205e+08	-0.34368	0.244604
127	112.858	23.507	Subtropical	1314	22.875	5.18333	2.22365	123.832	6.22913	177.353	0.931694	0.78	5.18756e+06	1.45386e+09	9.34178e+07	-0.851211	-0.23656
128	117.557	30.1879	Subtropical	1402	17.1667	5.79	2.4542	62.681	2.23358	318.429	1.10576	2.29	3.21546e+06	8.121e+08	6.03659e+07	-0.793203	0.0300746
129	113.834	24.4599	Subtropical	1566	21.2083	4.79667	2.57775	19.6085	6.68437	221.265	12.7496	1.43	1.34001e+06	1.62115e+08	2.26632e+07	-1.85868	0.320779
130	129.38	44.5956	Temperate	548	4.54167	5.38333	4.15715	51.7587	7.91867	175.354	3.84692	4.55	1.76706e+06	5.44088e+08	8.66609e+07	-0.550482	0.311641
131	104.966	31.0123	Subtropical	905	17.0417	7.44667	2.604	206.497	2.65923	292.49	3.5157	2.05	4.02972e+06	1.91504e+09	7.75908e+07	0.687627	0.532395
132	127.607	44.9077	Temperate	529	4.33333	7.45333	4.72954	37.8424	15.2985	186.879	1.35351	1.72	1.00229e+07	6.30375e+09	2.17594e+08	0.720454	0.0203631
133	115.926	28.6232	Subtropical	1599	18.2083	6.72333	4.57446	35.7087	4.54014	313.895	4.91782	3.03	2.65121e+06	9.92872e+07	5.82258e+07	-0.405151	0.730246
134	113.198	22.2634	Subtropical	1389	23	5.66667	5.29181	1.6474	29.5632	387.196	92.043	0.87	8.38531e+06	4.33013e+08	2.00859e+08	-0.601715	-0.388696
135	106.927	27.7274	Subtropical	1073	16	7.28	8.61995	1.63747	18.9746	424.986	4.01034	1.06	2.57795e+07	1.83269e+09	3.82065e+08	0.613324	0.155188
136	108.936	30.2927	Subtropical	1013	16.7083	7.44333	6.44611	215.849	3.08784	341.204	5.06992	7.02	7.90546e+06	7.56336e+08	2.04017e+08	0.321497	-0.447079
137	121.067	32.2423	Subtropical	1086	15.8333	6.96667	4.35705	24.6625	2.64616	262.949	34.1964	4.24	7.84197e+06	5.0664e+08	1.35133e+08	0.612771	0.165643
138	118.291	31.7711	Subtropical	1046	16.5833	6.70333	3.96825	1.43864	5.05348	202.257	73.1234	3.11	2.08828e+07	4.00222e+08	2.44939e+08	-0.181184	0.257082
139	127.115	47.2376	Temperate	529	4.33333	5.02333	3.93547	2.31488	23.1641	237.55	2.64416	0.47	2.78168e+06	1.07686e+08	7.73447e+07	-0.858595	-0.354946

## Sheet: Fig1 and FigS1-S4_matadata
Variable	Units
Longitude	◦
Latitude	◦
Climate
MAP	mm
MAT	℃
pH
SOC	g·kg-1 soil
NO3--N	mg·kg-1 soil
NH4+-N	mg·kg-1 soil
MBC	mg·kg-1 soil
DR	nmol 15N·g-1 soil·h-1
MOA	µg CH4· g-1 soil·h-1
nirK gene abundance	Gene copies·g-1 soil
nirS gene abundance	Gene copies·g-1 soil
pmoA gene abundance	Gene copies·g-1 soil
NMDS1
NMDS2

## Sheet: Fig1C_p value
Parameters			Standardized regression weights	Regression weights	P
pH	<---	MAP	-0.085	-0.046	0.525
NH4+	<---	MAP	0.405	1.455	0.002
NO3-	<---	MAP	-0.237	-56.647	0.078
SOM	<---	MAT	0.058	0.011	0.67
NH4+	<---	MAT	-0.179	-0.051	0.169
NO3-	<---	MAT	0.175	3.349	0.192
pH	<---	MAT	-0.08	-0.003	0.551
SOM	<---	MAP	-0.131	-0.301	0.333
NMDS1	<---	pH	0.398	2.18	<0.001
NMDS2	<---	MAT	-0.332	-0.052	0.012
NMDS1	<---	NH4+	0.235	0.193	0.028
NMDS1	<---	NO3-	0.107	0.001	0.343
NMDS2	<---	NO3-	0.085	0.001	0.486
NMDS2	<---	pH	0.085	0.308	0.383
NMDS1	<---	SOM	0.127	0.164	0.224
NMDS2	<---	NH4+	0.002	0.001	0.988
NMDS2	<---	MAP	0.113	0.22	0.409
NMDS2	<---	SOM	-0.007	-0.006	0.95
NMDS1	<---	MAT	-0.096	-0.023	0.432
NMDS1	<---	MAP	0.027	0.08	0.831
pmoA	<---	NH4	0.106	0.115	0.34
pmoA	<---	SOM	0.343	0.581	0.001
nirS	<---	pH	0.127	2.321	0.076
pmoA	<---	pH	0.227	1.637	0.023
nirS	<---	MAT	0.264	0.207	0.004
nirK	<---	MAP	-0.371	-1.879	<0.001
nirK	<---	NO3-	-0.001	0	0.996
nirS	<---	NO3-	0.064	0.003	0.445
nirK	<---	pH	0.015	0.14	0.861
nirS	<---	SOM	0.527	2.258	<0.001
pmoA	<---	NO3-	-0.026	0	0.822
nirK	<---	SOM	0.457	1.007	<0.001
nirS	<---	NH4+	-0.281	-0.77	<0.001
nirK	<---	NH4+	-0.117	-0.164	0.221
nirK	<---	MAT	0.229	0.092	0.037
pmoA	<---	MAT	0.253	0.079	0.048
pmoA	<---	MAP	-0.322	-1.253	0.014
nirS	<---	MAP	-0.203	-1.998	0.031
pmoA	<---	NMDS1	-0.057	-0.075	0.518
nirK	<---	NMDS1	-0.132	-0.226	0.079
nirS	<---	NMDS1	-0.107	-0.357	0.09
pmoA	<---	NMDS2	-0.198	-0.395	0.016
nirK	<---	NMDS2	0.028	0.072	0.69
nirS	<---	NMDS2	-0.086	-0.433	0.145
MOA	<---	NMDS1	0.263	0.446	<0.001
MOA	<---	SOM	-0.565	-1.235	<0.001
MOA	<---	NH4+	0.128	0.178	0.188
MOA	<---	pmoA	0.354	0.457	<0.001
MOA	<---	NMDS2	0.105	0.271	0.115
MOA	<---	MAT	-0.145	-0.058	0.162
MOA	<---	NO3-	0.062	0.001	0.496
MOA	<---	pH	-0.18	-1.672	0.025
MOA	<---	nirK	0.147	0.146	0.15
MOA	<---	nirS	-0.203	-0.103	0.087
MOA	<---	MAP	-0.006	-0.032	0.953
DEA	<---	MOA	0.199	0.215	0.047
DEA	<---	pmoA	0.243	0.338	0.045
DEA	<---	nirK	0.204	0.219	0.09
DEA	<---	nirS	-0.12	-0.066	0.392
DEA	<---	NO3-	-0.256	-0.006	0.018
DEA	<---	pH	-0.003	-0.03	0.975
DEA	<---	NMDS1	0.196	0.36	0.023
DEA	<---	NMDS2	0.089	0.247	0.261
DEA	<---	SOM	-0.17	-0.401	0.195
DEA	<---	NH4+	-0.268	-0.404	0.019
DEA	<---	MAT	-0.085	-0.037	0.487
DEA	<---	MAP	0.2	1.085	0.109

## Sheet: Fig2A
Fig.2A Variations in nitrous oxide (N2O) emissions after methane (CH4) addition.
ID	Time	Soil type	Treatment	Replicate	N2O emission
1	0day	Black soil	CT	1	0.0125786
2	0day	Black soil	CT	2	0.0121337
3	0day	Black soil	CT	3	0.012383
4	0day	Black soil	CT_N	1	0.0140637
5	0day	Black soil	CT_N	2	0.0139377
6	0day	Black soil	CT_N	3	0.0139308
7	0day	Black soil	0.01% CH4 _N	1	0.0124918
8	0day	Black soil	0.01% CH4 _N	2	0.0146355
9	0day	Black soil	0.01% CH4 _N	3	0.0131335
10	0day	Black soil	0.1% CH4 _N	1	0.012443
11	0day	Black soil	0.1% CH4 _N	2	0.014459
12	0day	Black soil	0.1% CH4 _N	3	0.0141305
13	0day	Black soil	1% CH4 _N	1	0.0143492
14	0day	Black soil	1% CH4 _N	2	0.0131003
15	0day	Black soil	1% CH4 _N	3	0.0135551
16	1day	Black soil	CT	1	0.011183
17	1day	Black soil	CT	2	0.0109538
18	1day	Black soil	CT	3	0.0114122
19	1day	Black soil	CT_N	1	0.0136623
20	1day	Black soil	CT_N	2	0.0154475
21	1day	Black soil	CT_N	3	0.0130666
22	1day	Black soil	0.01% CH4 _N	1	0.0148608
23	1day	Black soil	0.01% CH4 _N	2	0.0148872
24	1day	Black soil	0.01% CH4 _N	3	0.0128365
25	1day	Black soil	0.1% CH4 _N	1	0.0139733
26	1day	Black soil	0.1% CH4 _N	2	0.0155881
27	1day	Black soil	0.1% CH4 _N	3	0.0134422
28	1day	Black soil	1% CH4 _N	1	0.0153702
29	1day	Black soil	1% CH4 _N	2	0.0136143
30	1day	Black soil	1% CH4 _N	3	0.0132704
31	2day	Black soil	CT	1	0.0105619
32	2day	Black soil	CT	2	0.010521
33	2day	Black soil	CT	3	0.0105414
34	2day	Black soil	CT_N	1	0.0138751
35	2day	Black soil	CT_N	2	0.0130126
36	2day	Black soil	CT_N	3	0.0134357
37	2day	Black soil	0.01% CH4 _N	1	0.0144999
38	2day	Black soil	0.01% CH4 _N	2	0.0158481
39	2day	Black soil	0.01% CH4 _N	3	0.0131516
40	2day	Black soil	0.1% CH4 _N	1	0.0143134
41	2day	Black soil	0.1% CH4 _N	2	0.0164902
42	2day	Black soil	0.1% CH4 _N	3	0.0154018
43	2day	Black soil	1% CH4 _N	1	0.0165546
44	2day	Black soil	1% CH4 _N	2	0.0148335
45	2day	Black soil	1% CH4 _N	3	0.0144621
46	4day	Black soil	CT	1	0.0135771
47	4day	Black soil	CT	2	0.0127345
48	4day	Black soil	CT	3	0.0145697
49	4day	Black soil	CT_N	1	0.0151406
50	4day	Black soil	CT_N	2	0.0154658
51	4day	Black soil	CT_N	3	0.0175429
52	4day	Black soil	0.01% CH4 _N	1	0.0164535
53	4day	Black soil	0.01% CH4 _N	2	0.0165652
54	4day	Black soil	0.01% CH4 _N	3	0.0154003
55	4day	Black soil	0.1% CH4 _N	1	0.0157971
56	4day	Black soil	0.1% CH4 _N	2	0.017342
57	4day	Black soil	0.1% CH4 _N	3	0.0154157
58	4day	Black soil	1% CH4 _N	1	0.0171007
59	4day	Black soil	1% CH4 _N	2	0.0155283
60	4day	Black soil	1% CH4 _N	3	0.0151571
61	6day	Black soil	CT	1	0.0146618
62	6day	Black soil	CT	2	0.0156585
63	6day	Black soil	CT	3	0.0152519
64	6day	Black soil	CT_N	1	0.0154409
65	6day	Black soil	CT_N	2	0.0161127
66	6day	Black soil	CT_N	3	0.015982
67	6day	Black soil	0.01% CH4 _N	1	0.0183459
68	6day	Black soil	0.01% CH4 _N	2	0.018803
69	6day	Black soil	0.01% CH4 _N	3	0.019692
70	6day	Black soil	0.1% CH4 _N	1	0.0171621
71	6day	Black soil	0.1% CH4 _N	2	0.0172621
72	6day	Black soil	0.1% CH4 _N	3	0.0170067
73	6day	Black soil	1% CH4 _N	1	0.0171074
74	6day	Black soil	1% CH4 _N	2	0.0175343
75	6day	Black soil	1% CH4 _N	3	0.0166805
76	10day	Black soil	CT	1	0.0156766
77	10day	Black soil	CT	2	0.0125947
78	10day	Black soil	CT	3	0.0141357
79	10day	Black soil	CT_N	1	0.0164709
80	10day	Black soil	CT_N	2	0.0149227
81	10day	Black soil	CT_N	3	0.0169732
82	10day	Black soil	0.01% CH4 _N	1	0.0160257
83	10day	Black soil	0.01% CH4 _N	2	0.0164318
84	10day	Black soil	0.01% CH4 _N	3	0.0150836
85	10day	Black soil	0.1% CH4 _N	1	0.0157474
86	10day	Black soil	0.1% CH4 _N	2	0.0165572
87	10day	Black soil	0.1% CH4 _N	3	0.0153162
88	10day	Black soil	1% CH4 _N	1	0.0201307
89	10day	Black soil	1% CH4 _N	2	0.0164883
90	10day	Black soil	1% CH4 _N	3	0.0150557
91	12day	Black soil	CT	1	0.0151717
92	12day	Black soil	CT	2	0.0131808
93	12day	Black soil	CT	3	0.0141762
94	12day	Black soil	CT_N	1	0.0147496
95	12day	Black soil	CT_N	2	0.0172616
96	12day	Black soil	CT_N	3	0.0179758
97	12day	Black soil	0.01% CH4 _N	1	0.0158521
98	12day	Black soil	0.01% CH4 _N	2	0.0165622
99	12day	Black soil	0.01% CH4 _N	3	0.017249
100	12day	Black soil	0.1% CH4 _N	1	0.0159487
101	12day	Black soil	0.1% CH4 _N	2	0.0167616
102	12day	Black soil	0.1% CH4 _N	3	0.0148565
103	12day	Black soil	1% CH4 _N	1	0.0209507
104	12day	Black soil	1% CH4 _N	2	0.0169131
105	12day	Black soil	1% CH4 _N	3	0.0200179
106	15day	Black soil	CT	1	0.013535
107	15day	Black soil	CT	2	0.0124446
108	15day	Black soil	CT	3	0.0129898
109	15day	Black soil	CT_N	1	0.0167674
110	15day	Black soil	CT_N	2	0.014928
111	15day	Black soil	CT_N	3	0.0182261
112	15day	Black soil	0.01% CH4 _N	1	0.0157087
113	15day	Black soil	0.01% CH4 _N	2	0.0177027
114	15day	Black soil	0.01% CH4 _N	3	0.0173774
115	15day	Black soil	0.1% CH4 _N	1	0.0154722
116	15day	Black soil	0.1% CH4 _N	2	0.0161371
117	15day	Black soil	0.1% CH4 _N	3	0.0145414
118	15day	Black soil	1% CH4 _N	1	0.0241125
119	15day	Black soil	1% CH4 _N	2	0.0195478
120	15day	Black soil	1% CH4 _N	3	0.0218301
121	0day	Red soil	CT	1	1.89865
122	0day	Red soil	CT	2	1.54903
123	0day	Red soil	CT	3	1.61997
124	0day	Red soil	CT_N	1	1.28652
125	0day	Red soil	CT_N	2	1.35139
126	0day	Red soil	CT_N	3	1.31987
127	0day	Red soil	0.01% CH4 _N	1	1.52709
128	0day	Red soil	0.01% CH4 _N	2	1.6355
129	0day	Red soil	0.01% CH4 _N	3	1.34542
130	0day	Red soil	0.1% CH4 _N	1	1.21521
131	0day	Red soil	0.1% CH4 _N	2	1.49897
132	0day	Red soil	0.1% CH4 _N	3	1.49558
133	0day	Red soil	1% CH4 _N	1	1.42783
134	0day	Red soil	1% CH4 _N	2	1.40345
135	0day	Red soil	1% CH4 _N	3	1.43857
136	1day	Red soil	CT	1	3.75957
137	1day	Red soil	CT	2	3.38055
138	1day	Red soil	CT	3	3.43629
139	1day	Red soil	CT_N	1	3.14136
140	1day	Red soil	CT_N	2	3.23995
141	1day	Red soil	CT_N	3	2.945
142	1day	Red soil	0.01% CH4 _N	1	3.39473
143	1day	Red soil	0.01% CH4 _N	2	3.4727
144	1day	Red soil	0.01% CH4 _N	3	2.98982
145	1day	Red soil	0.1% CH4 _N	1	2.90227
146	1day	Red soil	0.1% CH4 _N	2	3.01986
147	1day	Red soil	0.1% CH4 _N	3	2.89205
148	1day	Red soil	1% CH4 _N	1	3.17075
149	1day	Red soil	1% CH4 _N	2	2.95931
150	1day	Red soil	1% CH4 _N	3	3.00212
151	2day	Red soil	CT	1	3.99323
152	2day	Red soil	CT	2	3.66842
153	2day	Red soil	CT	3	3.69314
154	2day	Red soil	CT_N	1	5.58023
155	2day	Red soil	CT_N	2	5.8358
156	2day	Red soil	CT_N	3	4.62959
157	2day	Red soil	0.01% CH4 _N	1	6.22999
158	2day	Red soil	0.01% CH4 _N	2	6.35657
159	2day	Red soil	0.01% CH4 _N	3	5.37531
160	2day	Red soil	0.1% CH4 _N	1	4.73376
161	2day	Red soil	0.1% CH4 _N	2	5.166
162	2day	Red soil	0.1% CH4 _N	3	5.67052
163	2day	Red soil	1% CH4 _N	1	5.61714
164	2day	Red soil	1% CH4 _N	2	5.14105
165	2day	Red soil	1% CH4 _N	3	5.37909
166	4day	Red soil	CT	1	3.60061
167	4day	Red soil	CT	2	3.36978
168	4day	Red soil	CT	3	3.56586
169	4day	Red soil	CT_N	1	5.43821
170	4day	Red soil	CT_N	2	5.50315
171	4day	Red soil	CT_N	3	3.79558
172	4day	Red soil	0.01% CH4 _N	1	6.46185
173	4day	Red soil	0.01% CH4 _N	2	7.18183
174	4day	Red soil	0.01% CH4 _N	3	4.65645
175	4day	Red soil	0.1% CH4 _N	1	3.98428
176	4day	Red soil	0.1% CH4 _N	2	4.35059
177	4day	Red soil	0.1% CH4 _N	3	5.10723
178	4day	Red soil	1% CH4 _N	1	4.89433
179	4day	Red soil	1% CH4 _N	2	4.38361
180	4day	Red soil	1% CH4 _N	3	4.99145
181	6day	Red soil	CT	1	4.04652
182	6day	Red soil	CT	2	3.85387
183	6day	Red soil	CT	3	3.94057
184	6day	Red soil	CT_N	1	6.04423
185	6day	Red soil	CT_N	2	6.13685
186	6day	Red soil	CT_N	3	3.99003
187	6day	Red soil	0.01% CH4 _N	1	7.8827
188	6day	Red soil	0.01% CH4 _N	2	9.40779
189	6day	Red soil	0.01% CH4 _N	3	8.64525
190	6day	Red soil	0.1% CH4 _N	1	4.40434
191	6day	Red soil	0.1% CH4 _N	2	4.41252
192	6day	Red soil	0.1% CH4 _N	3	5.34064
193	6day	Red soil	1% CH4 _N	1	5.98284
194	6day	Red soil	1% CH4 _N	2	4.78213
195	6day	Red soil	1% CH4 _N	3	6.09373
196	10day	Red soil	CT	1	5.34073
197	10day	Red soil	CT	2	4.90026
198	10day	Red soil	CT	3	5.03036
199	10day	Red soil	CT_N	1	7.81685
200	10day	Red soil	CT_N	2	8.011
201	10day	Red soil	CT_N	3	5.347
202	10day	Red soil	0.01% CH4 _N	1	10.5962
203	10day	Red soil	0.01% CH4 _N	2	11.7096
204	10day	Red soil	0.01% CH4 _N	3	11.1529
205	10day	Red soil	0.1% CH4 _N	1	6.36143
206	10day	Red soil	0.1% CH4 _N	2	6.02488
207	10day	Red soil	0.1% CH4 _N	3	7.24245
208	10day	Red soil	1% CH4 _N	1	8.35353
209	10day	Red soil	1% CH4 _N	2	6.95292
210	10day	Red soil	1% CH4 _N	3	7.1826
211	12day	Red soil	CT	1	5.70852
212	12day	Red soil	CT	2	5.66165
213	12day	Red soil	CT	3	5.46575
214	12day	Red soil	CT_N	1	8.00452
215	12day	Red soil	CT_N	2	8.55752
216	12day	Red soil	CT_N	3	6.03843
217	12day	Red soil	0.01% CH4 _N	1	11.3328
218	12day	Red soil	0.01% CH4 _N	2	13.0468
219	12day	Red soil	0.01% CH4 _N	3	12.1898
220	12day	Red soil	0.1% CH4 _N	1	6.59725
221	12day	Red soil	0.1% CH4 _N	2	6.5504
222	12day	Red soil	0.1% CH4 _N	3	7.70752
223	12day	Red soil	1% CH4 _N	1	9.16663
224	12day	Red soil	1% CH4 _N	2	7.39612
225	12day	Red soil	1% CH4 _N	3	8.39491
226	15day	Red soil	CT	1	5.65829
227	15day	Red soil	CT	2	5.52969
228	15day	Red soil	CT	3	5.39119
229	15day	Red soil	CT_N	1	7.61218
230	15day	Red soil	CT_N	2	7.8012
231	15day	Red soil	CT_N	3	5.50449
232	15day	Red soil	0.01% CH4 _N	1	10.5545
233	15day	Red soil	0.01% CH4 _N	2	12.3691
234	15day	Red soil	0.01% CH4 _N	3	11.4618
235	15day	Red soil	0.1% CH4 _N	1	6.28761
236	15day	Red soil	0.1% CH4 _N	2	6.0396
237	15day	Red soil	0.1% CH4 _N	3	7.25673
238	15day	Red soil	1% CH4 _N	1	8.59183
239	15day	Red soil	1% CH4 _N	2	6.89034
240	15day	Red soil	1% CH4 _N	3	7.95819
241	0day	Yellow soil	CT	1	0.0198391
242	0day	Yellow soil	CT	2	0.0222164
243	0day	Yellow soil	CT	3	0.0175059
244	0day	Yellow soil	CT_N	1	0.0479433
245	0day	Yellow soil	CT_N	2	0.0458975
246	0day	Yellow soil	CT_N	3	0.0402136
247	0day	Yellow soil	0.01% CH4 _N	1	0.0611015
248	0day	Yellow soil	0.01% CH4 _N	2	0.0473471
249	0day	Yellow soil	0.01% CH4 _N	3	0.0827204
250	0day	Yellow soil	0.1% CH4 _N	1	0.0575692
251	0day	Yellow soil	0.1% CH4 _N	2	0.0347708
252	0day	Yellow soil	0.1% CH4 _N	3	0.0459527
253	0day	Yellow soil	1% CH4 _N	1	0.0663316
254	0day	Yellow soil	1% CH4 _N	2	0.0437084
255	0day	Yellow soil	1% CH4 _N	3	0.0544078
256	1day	Yellow soil	CT	1	0.0181354
257	1day	Yellow soil	CT	2	0.0280636
258	1day	Yellow soil	CT	3	0.0205163
259	1day	Yellow soil	CT_N	1	0.0489536
260	1day	Yellow soil	CT_N	2	0.0522929
261	1day	Yellow soil	CT_N	3	0.04379
262	1day	Yellow soil	0.01% CH4 _N	1	0.0674132
263	1day	Yellow soil	0.01% CH4 _N	2	0.101865
264	1day	Yellow soil	0.01% CH4 _N	3	0.0517965
265	1day	Yellow soil	0.1% CH4 _N	1	0.066879
266	1day	Yellow soil	0.1% CH4 _N	2	0.0498068
267	1day	Yellow soil	0.1% CH4 _N	3	0.0603578
268	1day	Yellow soil	1% CH4 _N	1	0.0846208
269	1day	Yellow soil	1% CH4 _N	2	0.0484617
270	1day	Yellow soil	1% CH4 _N	3	0.0773053
271	2day	Yellow soil	CT	1	0.02313
272	2day	Yellow soil	CT	2	0.0297794
273	2day	Yellow soil	CT	3	0.0201382
274	2day	Yellow soil	CT_N	1	0.0509749
275	2day	Yellow soil	CT_N	2	0.0531727
276	2day	Yellow soil	CT_N	3	0.0436428
277	2day	Yellow soil	0.01% CH4 _N	1	0.091414
278	2day	Yellow soil	0.01% CH4 _N	2	0.0989175
279	2day	Yellow soil	0.01% CH4 _N	3	0.106417
280	2day	Yellow soil	0.1% CH4 _N	1	0.0621234
281	2day	Yellow soil	0.1% CH4 _N	2	0.0476386
282	2day	Yellow soil	0.1% CH4 _N	3	0.0548802
283	2day	Yellow soil	1% CH4 _N	1	0.119124
284	2day	Yellow soil	1% CH4 _N	2	0.11985
285	2day	Yellow soil	1% CH4 _N	3	0.120577
286	4day	Yellow soil	CT	1	0.0219889
287	4day	Yellow soil	CT	2	0.0248907
288	4day	Yellow soil	CT	3	0.0190871
289	4day	Yellow soil	CT_N	1	0.0557055
290	4day	Yellow soil	CT_N	2	0.046347
291	4day	Yellow soil	CT_N	3	0.0400539
292	4day	Yellow soil	0.01% CH4 _N	1	0.0615772
293	4day	Yellow soil	0.01% CH4 _N	2	0.0854387
294	4day	Yellow soil	0.01% CH4 _N	3	0.0541127
295	4day	Yellow soil	0.1% CH4 _N	1	0.0517485
296	4day	Yellow soil	0.1% CH4 _N	2	0.0435506
297	4day	Yellow soil	0.1% CH4 _N	3	0.0578413
298	4day	Yellow soil	1% CH4 _N	1	0.0770294
299	4day	Yellow soil	1% CH4 _N	2	0.0736833
300	4day	Yellow soil	1% CH4 _N	3	0.0703371
301	6day	Yellow soil	CT	1	0.019692
302	6day	Yellow soil	CT	2	0.0234456
303	6day	Yellow soil	CT	3	0.0271992
304	6day	Yellow soil	CT_N	1	0.0447886
305	6day	Yellow soil	CT_N	2	0.0423351
306	6day	Yellow soil	CT_N	3	0.0381946
307	6day	Yellow soil	0.01% CH4 _N	1	0.0666469
308	6day	Yellow soil	0.01% CH4 _N	2	0.0766181
309	6day	Yellow soil	0.01% CH4 _N	3	0.0476486
310	6day	Yellow soil	0.1% CH4 _N	1	0.0505824
311	6day	Yellow soil	0.1% CH4 _N	2	0.063148
312	6day	Yellow soil	0.1% CH4 _N	3	0.0757137
313	6day	Yellow soil	1% CH4 _N	1	0.0720838
314	6day	Yellow soil	1% CH4 _N	2	0.0415435
315	6day	Yellow soil	1% CH4 _N	3	0.0603781
316	10day	Yellow soil	CT	1	0.0204718
317	10day	Yellow soil	CT	2	0.026892
318	10day	Yellow soil	CT	3	0.0243471
319	10day	Yellow soil	CT_N	1	0.0480707
320	10day	Yellow soil	CT_N	2	0.0496381
321	10day	Yellow soil	CT_N	3	0.0438779
322	10day	Yellow soil	0.01% CH4 _N	1	0.0645443
323	10day	Yellow soil	0.01% CH4 _N	2	0.0930884
324	10day	Yellow soil	0.01% CH4 _N	3	0.051967
325	10day	Yellow soil	0.1% CH4 _N	1	0.0581814
326	10day	Yellow soil	0.1% CH4 _N	2	0.0651666
327	10day	Yellow soil	0.1% CH4 _N	3	0.0721518
328	10day	Yellow soil	1% CH4 _N	1	0.083459
329	10day	Yellow soil	1% CH4 _N	2	0.0744201
330	10day	Yellow soil	1% CH4 _N	3	0.0653811
331	12day	Yellow soil	CT	1	0.0215043
332	12day	Yellow soil	CT	2	0.0306369
333	12day	Yellow soil	CT	3	0.0281297
334	12day	Yellow soil	CT_N	1	0.0522511
335	12day	Yellow soil	CT_N	2	0.0521404
336	12day	Yellow soil	CT_N	3	0.0461822
337	12day	Yellow soil	0.01% CH4 _N	1	0.0837241
338	12day	Yellow soil	0.01% CH4 _N	2	0.102471
339	12day	Yellow soil	0.01% CH4 _N	3	0.0930977
340	12day	Yellow soil	0.1% CH4 _N	1	0.0638435
341	12day	Yellow soil	0.1% CH4 _N	2	0.0799098
342	12day	Yellow soil	0.1% CH4 _N	3	0.0959761
343	12day	Yellow soil	1% CH4 _N	1	0.09378
344	12day	Yellow soil	1% CH4 _N	2	0.0508379
345	12day	Yellow soil	1% CH4 _N	3	0.0716772
346	15day	Yellow soil	CT	1	0.0813243
347	15day	Yellow soil	CT	2	0.0704846
348	15day	Yellow soil	CT	3	0.092164
349	15day	Yellow soil	CT_N	1	0.0826021
350	15day	Yellow soil	CT_N	2	0.0828579
351	15day	Yellow soil	CT_N	3	0.0833895
352	15day	Yellow soil	0.01% CH4 _N	1	0.155339
353	15day	Yellow soil	0.01% CH4 _N	2	0.176938
354	15day	Yellow soil	0.01% CH4 _N	3	0.179483
355	15day	Yellow soil	0.1% CH4 _N	1	0.0848542
356	15day	Yellow soil	0.1% CH4 _N	2	0.0697261
357	15day	Yellow soil	0.1% CH4 _N	3	0.114421
358	15day	Yellow soil	1% CH4 _N	1	0.155141
359	15day	Yellow soil	1% CH4 _N	2	0.163049
360	15day	Yellow soil	1% CH4 _N	3	0.170957

## Sheet: Fig2A_matadata
Lable	Variable	Units
ID	ID
Time	Time
Soil type	Soil type
Treatment	Treatment
Replicate	Replicate
N2O emission	N2O emission	µg N·g-1 soil

## Sheet: Fig2B
Fig.2B Changes in the transcript of denitrifying genes (nirK and nirS) after methane (CH4) addition.
ID	Time	Soil type	Treatment	Replicate	nirS	nirK
1	15day	Black soil	CT	1	129760	1672.84
2	15day	Black soil	CT	2	147965	1312.71
3	15day	Black soil	CT	3	162241	1183.41
4	15day	Black soil	CT_N	1	140325	1456.57
5	15day	Black soil	CT_N	2	313663	1325.89
6	15day	Black soil	CT_N	3	417392	1587.25
7	15day	Black soil	0.01% CH4 _N	1	1.10789e+06	4096.23
8	15day	Black soil	0.01% CH4 _N	2	3.25256e+06	3660.93
9	15day	Black soil	0.01% CH4 _N	3	1.6978e+06	2742.63
10	15day	Black soil	0.1% CH4 _N	1	3.61468e+06	4771.03
11	15day	Black soil	0.1% CH4 _N	2	2.07528e+06	5249.71
12	15day	Black soil	0.1% CH4 _N	3	1.36331e+06	5547.49
13	15day	Black soil	1% CH4 _N	1	3.49784e+06	5026.86
14	15day	Black soil	1% CH4 _N	2	3.45079e+06	4841.43
15	15day	Black soil	1% CH4 _N	3	3.40375e+06	7634.54
16	15day	Red soil	CT	1	744828	12520.7
17	15day	Red soil	CT	2	1.02685e+06	14750.9
18	15day	Red soil	CT	3	744973	16981.2
19	15day	Red soil	CT_N	1	5.59216e+06	19745.3
20	15day	Red soil	CT_N	2	2.45117e+06	20339
21	15day	Red soil	CT_N	3	4.02167e+06	23017.1
22	15day	Red soil	0.01% CH4 _N	1	8.14487e+06	29961.8
23	15day	Red soil	0.01% CH4 _N	2	1.35383e+07	37849.3
24	15day	Red soil	0.01% CH4 _N	3	2.75145e+06	22074.2
25	15day	Red soil	0.1% CH4 _N	1	815921	673.968
26	15day	Red soil	0.1% CH4 _N	2	753090	317.871
27	15day	Red soil	0.1% CH4 _N	3	878753	549.813
28	15day	Red soil	1% CH4 _N	1	1.22117e+06	6388.9
29	15day	Red soil	1% CH4 _N	2	991301	6377.39
30	15day	Red soil	1% CH4 _N	3	2.33352e+06	6400.42
31	15day	Yellow soil	CT	1	7471.58	729.455
32	15day	Yellow soil	CT	2	7210.79	657.203
33	15day	Yellow soil	CT	3	10260.5	647.699
34	15day	Yellow soil	CT_N	1	57902.2	521.099
35	15day	Yellow soil	CT_N	2	29306.6	1036.69
36	15day	Yellow soil	CT_N	3	43604.4	778.894
37	15day	Yellow soil	0.01% CH4 _N	1	498119	3015.71
38	15day	Yellow soil	0.01% CH4 _N	2	354990	1154.58
39	15day	Yellow soil	0.01% CH4 _N	3	470548	1610.05
40	15day	Yellow soil	0.1% CH4 _N	1	330639	9578.84
41	15day	Yellow soil	0.1% CH4 _N	2	509793	14715.1
42	15day	Yellow soil	0.1% CH4 _N	3	688947	4442.58
43	15day	Yellow soil	1% CH4 _N	1	512644	17590.4
44	15day	Yellow soil	1% CH4 _N	2	416833	25477.4
45	15day	Yellow soil	1% CH4 _N	3	321022	9703.38

## Sheet: Fig2B_matadata
Lable	Variable	Units
ID	ID
Time	Time
Soil type	Soil type
Treatment	Treatment
Replicate	Replicate
nirS	nirS gene abundance	Gene copies·g-1 soil
nirK	nirK gene abundance	Gene copies·g-1 soil

## Sheet: Fig2_p value
One-way ANOVA
Factors	F	p value
Black soil_N2O	15.6778	0.000261387
Red soil_N2O	21.5314	6.67684e-05
Yellow soil_N2O	35.1004	7.3643e-06
Black soil_nirK	45.82	2.12859e-06
Black soil_nirS	34.198	8.30397e-06
Red soil_nirK	159.692	5.15342e-09
Red soil_nirS	12.464	0.000672107
Yellow soil_nirK	32.181	1.09763e-05
Yellow soil_nirS	132.971	1.2644e-08
Multiple Comparisons
Treatment vs. Treatment		Black soil_N2O			Red soil_N2O			Yellow soil_N2O			Black soil_nirK			Black soil_nirS			Red soil_nirK			Red soil_nirS			Yellow soil_nirK			Yellow soil_nirS
		p	Lower 95% CI	Upper 95% CI	p	Lower 95% CI	Upper 95% CI	p	Lower 95% CI	Upper 95% CI	p	Lower 95% CI	Upper 95% CI	p	Lower 95% CI	Upper 95% CI	p	Lower 95% CI	Upper 95% CI	p	Lower 95% CI	Upper 95% CI	p	Lower 95% CI	Upper 95% CI	p	Lower 95% CI	Upper 95% CI
CT	CT_N	0.0608892	-0.0075	0.0001	0.298225	-3.7326	0.8401	0.99986	-0.0371	0.0339	0.994492	-0.2275	0.1797	0.454	-0.7425	0.2287	0.35	-0.4195	0.1066	0.016	-1.2029	-0.1209	0.998	-0.5571	0.4691	0	-1.0301	-0.3877
	0.01% CH4 _N	0.0414371	-0.0077	-0.0001	5.03517e-05	-8.2218	-3.649	6.66836e-05	-0.1248	-0.0538	0.00053601	-0.6034	-0.1962	0	-1.5833	-0.6121	0.024	-0.5638	-0.0376	0.002	-1.4498	-0.3678	0.126	-0.932	0.0943	0	-2.0471	-1.4046
	0.1% CH4 _N	0.301379	-0.0062	0.0014	0.617505	-3.288	1.2848	0.932591	-0.0439	0.0272	2.34423e-05	-0.7796	-0.3724	0	-1.6577	-0.6865	0	1.212	1.7382	1	-0.5332	0.5488	0	-1.6147	-0.5884	0	-2.0953	-1.4529
	1% CH4 _N	0.000131181	-0.0126	-0.005	0.0499227	-4.5734	-0.0007	0.00014286	-0.1172	-0.0462	1.23937e-05	-0.8217	-0.4145	0	-1.859	-0.8878	0.008	0.097	0.6231	0.636	-0.7727	0.3092	0	-1.8952	-0.869	0	-2.0191	-1.3767
CT _N	CT	0.0608892	-0.0001	0.0075	0.298225	-0.8401	3.7326	0.99986	-0.0339	0.0371	0.994492	-0.1797	0.2275	0.454	-0.2287	0.7425	0.35	-0.1066	0.4195	0.016	0.1209	1.2029	0.998	-0.4691	0.5571	0	0.3877	1.0301
	0.01% CH4 _N	0.999011	-0.0041	0.0035	0.000535989	-6.7756	-2.2028	7.83078e-05	-0.1231	-0.0521	0.000876821	-0.5795	-0.1723	0.001	-1.3264	-0.3553	0.422	-0.4073	0.1188	0.583	-0.7879	0.2941	0.191	-0.888	0.1383	0	-1.3382	-0.6958
	0.1% CH4 _N	0.807743	-0.0025	0.0051	0.964705	-1.8417	2.731	0.967976	-0.0422	0.0288	3.4244e-05	-0.7557	-0.3485	0.001	-1.4008	-0.4296	0	1.3685	1.8947	0.015	0.1287	1.2106	0	-1.5707	-0.5444	0	-1.3865	-0.744
	1% CH4 _N	0.00800601	-0.009	-0.0014	0.746227	-3.1272	1.4455	0.000169559	-0.1156	-0.0446	1.77247e-05	-0.7978	-0.3906	0	-1.6021	-0.6309	0.001	0.2535	0.7796	0.14	-0.1109	0.9711	0	-1.8512	-0.825	0	-1.3103	-0.6678
0.01% CH4 _N	CT	0.0414371	0.0001	0.0077	5.03517e-05	3.649	8.2218	6.66836e-05	0.0538	0.1248	0.00053601	0.1962	0.6034	0	0.6121	1.5833	0.024	0.0376	0.5638	0.002	0.3678	1.4498	0.126	-0.0943	0.932	0	1.4046	2.0471
	CT_N	0.999011	-0.0035	0.0041	0.000535989	2.2028	6.7756	7.83078e-05	0.0521	0.1231	0.000876821	0.1723	0.5795	0.001	0.3553	1.3264	0.422	-0.1188	0.4073	0.583	-0.2941	0.7879	0.191	-0.1383	0.888	0	0.6958	1.3382
	0.1% CH4 _N	0.675923	-0.0023	0.0054	0.000246538	2.6475	7.2202	0.00015551	0.0454	0.1164	0.0988979	-0.3799	0.0274	0.985	-0.5599	0.4112	0	1.5127	2.0389	0.002	0.3756	1.4575	0.009	-1.1958	-0.1696	0.986	-0.3695	0.273
	1% CH4 _N	0.0116073	-0.0087	-0.0011	0.00266039	1.362	5.9347	0.952192	-0.028	0.043	0.0345869	-0.4219	-0.0147	0.391	-0.7613	0.2099	0	0.3977	0.9238	0.014	0.136	1.218	0.001	-1.4764	-0.4501	0.998	-0.2933	0.3492
0.1% CH4 _N	CT	0.301379	-0.0014	0.0062	0.617505	-1.2848	3.288	0.932591	-0.0272	0.0439	2.34423e-05	0.3724	0.7796	0	0.6865	1.6577	0	-1.7382	-1.212	1	-0.5488	0.5332	0	0.5884	1.6147	0	1.4529	2.0953
	CT_N	0.807743	-0.0051	0.0025	0.964705	-2.731	1.8417	0.967976	-0.0288	0.0422	3.4244e-05	0.3485	0.7557	0.001	0.4296	1.4008	0	-1.8947	-1.3685	0.015	-1.2106	-0.1287	0	0.5444	1.5707	0	0.744	1.3865
	0.01% CH4 _N	0.675923	-0.0054	0.0023	0.000246538	-7.2202	-2.6475	0.00015551	-0.1164	-0.0454	0.0988979	-0.0274	0.3799	0.985	-0.4112	0.5599	0	-2.0389	-1.5127	0.002	-1.4575	-0.3756	0.009	0.1696	1.1958	0.986	-0.273	0.3695
	1% CH4 _N	0.00169651	-0.0103	-0.0026	0.3993	-3.5718	1.0009	0.000352615	-0.1089	-0.0379	0.956433	-0.2457	0.1616	0.661	-0.6869	0.2843	0	-1.3781	-0.852	0.609	-0.7805	0.3014	0.424	-0.7937	0.2326	0.931	-0.245	0.3974
1% CH4 _N	CT	0.000131181	0.005	0.0126	0.0499227	0.0007	4.5734	0.00014286	0.0462	0.1172	1.23937e-05	0.4145	0.8217	0	0.8878	1.859	0.008	-0.6231	-0.097	0.636	-0.3092	0.7727	0	0.869	1.8952	0	1.3767	2.0191
	CT_N	0.00800601	0.0014	0.009	0.746227	-1.4455	3.1272	0.000169559	0.0446	0.1156	1.77247e-05	0.3906	0.7978	0	0.6309	1.6021	0.001	-0.7796	-0.2535	0.14	-0.9711	0.1109	0	0.825	1.8512	0	0.6678	1.3103
	0.01% CH4 _N	0.0116073	0.0011	0.0087	0.00266039	-5.9347	-1.362	0.952192	-0.043	0.028	0.0345869	0.0147	0.4219	0.391	-0.2099	0.7613	0	-0.9238	-0.3977	0.014	-1.218	-0.136	0.001	0.4501	1.4764	0.998	-0.3492	0.2933
	0.1% CH4 _N	0.00169651	0.0026	0.0103	0.3993	-1.0009	3.5718	0.000352615	0.0379	0.1089	0.956433	-0.1616	0.2457	0.661	-0.2843	0.6869	0	0.852	1.3781	0.609	-0.3014	0.7805	0.424	-0.2326	0.7937	0.931	-0.3974	0.245

## Sheet: Fig3A
Fig.3A Variations in nitrous oxide (N2O) emissions after methanotroph addition.
ID	Time	Soil type	Treatment	Replicate	N2O emission
7	0day	Black soil	1010 cell · g-1	1	0.0136143
8	0day	Black soil	1010 cell · g-1	2	0.0146809
9	0day	Black soil	1010 cell · g-1	3	0.0138613
16	1day	Black soil	1010 cell · g-1	1	3.50235
17	1day	Black soil	1010 cell · g-1	2	3.35515
18	1day	Black soil	1010 cell · g-1	3	3.58269
25	2day	Black soil	1010 cell · g-1	1	7.85612
26	2day	Black soil	1010 cell · g-1	2	7.86736
27	2day	Black soil	1010 cell · g-1	3	6.7569
34	3day	Black soil	1010 cell · g-1	1	8.8741
35	3day	Black soil	1010 cell · g-1	2	7.76088
36	3day	Black soil	1010 cell · g-1	3	9.30561
43	5day	Black soil	1010 cell · g-1	1	24.0418
44	5day	Black soil	1010 cell · g-1	2	20.7345
45	5day	Black soil	1010 cell · g-1	3	24.6495
52	0day	Red soil	1010 cell · g-1	1	0.0199219
53	0day	Red soil	1010 cell · g-1	2	0.0188983
54	0day	Red soil	1010 cell · g-1	3	0.0192227
61	1day	Red soil	1010 cell · g-1	1	2.55061
62	1day	Red soil	1010 cell · g-1	2	2.55061
63	1day	Red soil	1010 cell · g-1	3	2.55061
70	2day	Red soil	1010 cell · g-1	1	6.33603
71	2day	Red soil	1010 cell · g-1	2	2.46607
72	2day	Red soil	1010 cell · g-1	3	2.19276
79	3day	Red soil	1010 cell · g-1	1	10.2722
80	3day	Red soil	1010 cell · g-1	2	4.25459
81	3day	Red soil	1010 cell · g-1	3	4.20866
88	5day	Red soil	1010 cell · g-1	1	23.6052
89	5day	Red soil	1010 cell · g-1	2	12.6278
90	5day	Red soil	1010 cell · g-1	3	13.2995
97	0day	Yellow soil	1010 cell · g-1	1	0.016265
98	0day	Yellow soil	1010 cell · g-1	2	0.0178567
99	0day	Yellow soil	1010 cell · g-1	3	0.0182074
106	1day	Yellow soil	1010 cell · g-1	1	2.06078
107	1day	Yellow soil	1010 cell · g-1	2	1.06767
108	1day	Yellow soil	1010 cell · g-1	3	1.14056
115	2day	Yellow soil	1010 cell · g-1	1	6.96915
116	2day	Yellow soil	1010 cell · g-1	2	3.90959
117	2day	Yellow soil	1010 cell · g-1	3	3.9711
124	3day	Yellow soil	1010 cell · g-1	1	7.55748
125	3day	Yellow soil	1010 cell · g-1	2	4.13022
126	3day	Yellow soil	1010 cell · g-1	3	4.14936
133	5day	Yellow soil	1010 cell · g-1	1	15.436
134	5day	Yellow soil	1010 cell · g-1	2	9.31771
135	5day	Yellow soil	1010 cell · g-1	3	9.61025
4	0day	Black soil	2×109 cell · g-1	1	0.0153897
5	0day	Black soil	2×109 cell · g-1	2	0.00943165
6	0day	Black soil	2×109 cell · g-1	3	0.00877474
13	1day	Black soil	2×109 cell · g-1	1	0.110142
14	1day	Black soil	2×109 cell · g-1	2	0.183428
15	1day	Black soil	2×109 cell · g-1	3	0.169547
22	2day	Black soil	2×109 cell · g-1	1	2.13557
23	2day	Black soil	2×109 cell · g-1	2	3.11583
24	2day	Black soil	2×109 cell · g-1	3	3.02262
31	3day	Black soil	2×109 cell · g-1	1	2.29481
32	3day	Black soil	2×109 cell · g-1	2	3.38497
33	3day	Black soil	2×109 cell · g-1	3	3.5027
40	5day	Black soil	2×109 cell · g-1	1	4.76936
41	5day	Black soil	2×109 cell · g-1	2	6.84185
42	5day	Black soil	2×109 cell · g-1	3	6.92987
49	0day	Red soil	2×109 cell · g-1	1	0.00690632
50	0day	Red soil	2×109 cell · g-1	2	0.00690632
51	0day	Red soil	2×109 cell · g-1	3	0.00690632
58	1day	Red soil	2×109 cell · g-1	1	2.99385
59	1day	Red soil	2×109 cell · g-1	2	3.24594
60	1day	Red soil	2×109 cell · g-1	3	2.74176
67	2day	Red soil	2×109 cell · g-1	1	7.6147
68	2day	Red soil	2×109 cell · g-1	2	8.25417
69	2day	Red soil	2×109 cell · g-1	3	6.97524
76	3day	Red soil	2×109 cell · g-1	1	14.7506
77	3day	Red soil	2×109 cell · g-1	2	15.7824
78	3day	Red soil	2×109 cell · g-1	3	13.7188
85	5day	Red soil	2×109 cell · g-1	1	29.7294
86	5day	Red soil	2×109 cell · g-1	2	31.2324
87	5day	Red soil	2×109 cell · g-1	3	28.2264
94	0day	Yellow soil	2×109 cell · g-1	1	0.00892141
95	0day	Yellow soil	2×109 cell · g-1	2	0.00797433
96	0day	Yellow soil	2×109 cell · g-1	3	0.00836404
103	1day	Yellow soil	2×109 cell · g-1	1	0.0694574
104	1day	Yellow soil	2×109 cell · g-1	2	0.0981562
105	1day	Yellow soil	2×109 cell · g-1	3	0.0495941
112	2day	Yellow soil	2×109 cell · g-1	1	2.08031
113	2day	Yellow soil	2×109 cell · g-1	2	2.16006
114	2day	Yellow soil	2×109 cell · g-1	3	2.00056
121	3day	Yellow soil	2×109 cell · g-1	1	2.28607
122	3day	Yellow soil	2×109 cell · g-1	2	2.28443
123	3day	Yellow soil	2×109 cell · g-1	3	2.2877
130	5day	Yellow soil	2×109 cell · g-1	1	1.84231
131	5day	Yellow soil	2×109 cell · g-1	2	3.63516
132	5day	Yellow soil	2×109 cell · g-1	3	3.67961
1	0day	Black soil	CT	1	0.00763631
2	0day	Black soil	CT	2	0.00786563
3	0day	Black soil	CT	3	0.0078812
10	1day	Black soil	CT	1	0.00767904
11	1day	Black soil	CT	2	0.0296851
12	1day	Black soil	CT	3	0.0165584
19	2day	Black soil	CT	1	0.00826033
20	2day	Black soil	CT	2	0.0475777
21	2day	Black soil	CT	3	0.0226492
28	3day	Black soil	CT	1	0.719223
29	3day	Black soil	CT	2	0.771457
30	3day	Black soil	CT	3	0.666992
37	5day	Black soil	CT	1	1.50455
38	5day	Black soil	CT	2	1.66572
39	5day	Black soil	CT	3	1.34337
46	0day	Red soil	CT	1	0.0134865
47	0day	Red soil	CT	2	0.0134865
48	0day	Red soil	CT	3	0.0134865
55	1day	Red soil	CT	1	1.98666
56	1day	Red soil	CT	2	2.70828
57	1day	Red soil	CT	3	2.29875
64	2day	Red soil	CT	1	9.62663
65	2day	Red soil	CT	2	5.23243
66	2day	Red soil	CT	3	6.35275
73	3day	Red soil	CT	1	11.675
74	3day	Red soil	CT	2	10.3512
75	3day	Red soil	CT	3	12.9989
82	5day	Red soil	CT	1	21.3903
83	5day	Red soil	CT	2	18.9213
84	5day	Red soil	CT	3	23.8594
91	0day	Yellow soil	CT	1	0.00674124
92	0day	Yellow soil	CT	2	0.00781883
93	0day	Yellow soil	CT	3	0.00698148
100	1day	Yellow soil	CT	1	0.0218147
101	1day	Yellow soil	CT	2	0.0165648
102	1day	Yellow soil	CT	3	0.0113096
109	2day	Yellow soil	CT	1	0.859352
110	2day	Yellow soil	CT	2	1.17117
111	2day	Yellow soil	CT	3	1.04028
118	3day	Yellow soil	CT	1	1.3927
119	3day	Yellow soil	CT	2	1.3927
120	3day	Yellow soil	CT	3	1.3927
127	5day	Yellow soil	CT	1	2.3763
128	5day	Yellow soil	CT	2	1.41342
129	5day	Yellow soil	CT	3	3.61255

## Sheet: Fig3A_matadata
Lable	Variable	Units
ID	ID
Time	Time
Soil type	Soil type
Treatment	Treatment
Replicate	Replicate
N2O emission	N2O emission	µg N·g-1 soil

[truncated: 41 more sheets: Fig3B, Fig3B_matadata, Fig3A-B_p value, Fig3C, Fig4A, Fig4A_matadata, Fig4B, Fig4B_p value, Fig5A, Fig5B, Fig5B_matadata, Fig5B_p value, FigS3, FigS4, FigS5 and S17, FigS7, FigS7_matadata, FigS7_p value, FigS8A-B, FigS8A-B_matadata …]
